# Supplementary material for: CXCR6+ Tumor-Associated Macrophages Identify Immunosuppressive Colon Cancer Patients with Poor Prognosis but Favorable Response to Adjuvant Chemotherapy
Source: Cancers (Basel). 2022 Sep 24;14(19):4646. doi: 10.3390/cancers14194646 (PMC9562861; doi:10.3390/cancers14194646)
Supplement: Supplementary file 1 [file cancers-14-04646-s001.zip]

Archive with 1 entries (1 files):
- cancers-1900742-supplementary.pdf
